# Supplementary material for: SARS-CoV-2 Omicron (B.1.1.529) Infection of Wild White-Tailed Deer in New York City
Source: Viruses. 2022 Dec 12;14(12):2770. doi: 10.3390/v14122770 (PMC9785669; doi:10.3390/v14122770)
Supplement: Supplementary file 1 [file viruses-14-02770-s001.zip]

Archive with 1 entries (1 files):
- viruses-1986517-supplementary.pdf
